# Supplementary material for: Size Dependence of Gold Nanorods for Efficient and Rapid Photothermal Therapy
Source: Int J Mol Sci. 2024 Feb 7;25(4):2018. doi: 10.3390/ijms25042018 (PMC10888739; doi:10.3390/ijms25042018)
Supplement: Supplementary file 1 [file ijms-25-02018-s001.zip]

Archive with 1 entries (1 files):
- ijms-2834579-supplementary.pdf
